# Supplementary material for: An integrative approach to bilingual cognition: preliminary insights into phonetic learning and sensorimotor adaptation
Source: Front Hum Neurosci. 2025 Jul 25;19:1549435. doi: 10.3389/fnhum.2025.1549435 (PMC12331681; doi:10.3389/fnhum.2025.1549435)
Supplement: Supplementary file 1 [file Data_Sheet_1.zip]

Archive with 36 entries (35 files):
- Novel_Accent_Task_resources/
- __MACOSX/._Novel_Accent_Task_resources
- Novel_Accent_Task_resources/T1C.wav
- __MACOSX/Novel_Accent_Task_resources/._T1C.wav
- Novel_Accent_Task_resources/T1V.wav
- __MACOSX/Novel_Accent_Task_resources/._T1V.wav
- Novel_Accent_Task_resources/baseline.xlsx
- __MACOSX/Novel_Accent_Task_resources/._baseline.xlsx
- Novel_Accent_Task_resources/T3C.wav
- __MACOSX/Novel_Accent_Task_resources/._T3C.wav
- Novel_Accent_Task_resources/T4VC.wav
- __MACOSX/Novel_Accent_Task_resources/._T4VC.wav
- Novel_Accent_Task_resources/T3V.wav
- __MACOSX/Novel_Accent_Task_resources/._T3V.wav
- Novel_Accent_Task_resources/T2V.wav
- __MACOSX/Novel_Accent_Task_resources/._T2V.wav
- Novel_Accent_Task_resources/T2VC.wav
- __MACOSX/Novel_Accent_Task_resources/._T2VC.wav
- Novel_Accent_Task_resources/T2C.wav
- __MACOSX/Novel_Accent_Task_resources/._T2C.wav
- Novel_Accent_Task_resources/T5VC.wav
- __MACOSX/Novel_Accent_Task_resources/._T5VC.wav
- Novel_Accent_Task_resources/T5V.wav
- __MACOSX/Novel_Accent_Task_resources/._T5V.wav
- Novel_Accent_Task_resources/T5C.wav
- __MACOSX/Novel_Accent_Task_resources/._T5C.wav
- Novel_Accent_Task_resources/training.xlsx
- __MACOSX/Novel_Accent_Task_resources/._training.xlsx
- Novel_Accent_Task_resources/T3VC.wav
- __MACOSX/Novel_Accent_Task_resources/._T3VC.wav
- Novel_Accent_Task_resources/T4C.wav
- __MACOSX/Novel_Accent_Task_resources/._T4C.wav
- Novel_Accent_Task_resources/T4V.wav
- __MACOSX/Novel_Accent_Task_resources/._T4V.wav
- Novel_Accent_Task_resources/T1VC.wav
- __MACOSX/Novel_Accent_Task_resources/._T1VC.wav
