# Supplementary material for: An integrative approach to bilingual cognition: preliminary insights into phonetic learning and sensorimotor adaptation
Source: Front Hum Neurosci. 2025 Jul 25;19:1549435. doi: 10.3389/fnhum.2025.1549435 (PMC12331681; doi:10.3389/fnhum.2025.1549435)
Supplement: Supplementary file 1 [file Data_Sheet_1.zip › Novel_Accent_Task_resources/baseline.xlsx]

## Sheet: Sheet1
accent_type	base
B1V	Are you calling Ben?
B2V	The bed is made.
B3V	He just found two cents.
B4V	Hens are noisy.
B5V	Put the dead mouse down.
B1C	Is Allen here?
B2C	I don’t have caller ID.
B3C	Polar foxes are tiny.
B4C	I prefer valleys to mountains.
B5C	Chilly evenings are my favorite.
B1VC	The belly dance was fantastic.
B2VC	You can ask Bella about this.
B3VC	Helen will hate this.
B4VC	The seller can’t be fooled.
B5VC	She is too mellow for the job.
