# Supplementary material for: An integrative approach to bilingual cognition: preliminary insights into phonetic learning and sensorimotor adaptation
Source: Front Hum Neurosci. 2025 Jul 25;19:1549435. doi: 10.3389/fnhum.2025.1549435 (PMC12331681; doi:10.3389/fnhum.2025.1549435)
Supplement: Supplementary file 1 [file Data_Sheet_1.zip › Novel_Accent_Task_resources/training.xlsx]

## Sheet: Sheet1
train_text	train_audio
Will you give me that pen?	resources/T1V.wav
My head is pounding.	resources/T2V.wav
I don't like these men.	resources/T3V.wav
Ken is with Sara.	resources/T4V.wav
The Feds will take you away.	resources/T5V.wav
This salad tastes good.	resources/T1C.wav
The book is 15 dollars.	resources/T2C.wav
We need solar power.	resources/T3C.wav
Sally wanted a piece of it.	resources/T4C.wav
I can't run on hilly surfaces.	resources/T5C.wav
The telephone has been ringing off the hook.	resources/T1VC.wav
A funnier fellow I could not imagine.	resources/T2VC.wav
Kelly was my first teacher.	resources/T3VC.wav
You have to see the bank teller first.	resources/T4VC.wav
I just love watermelon.	resources/T5VC.wav
