# Supplementary material for: An integrative approach to bilingual cognition: preliminary insights into phonetic learning and sensorimotor adaptation
Source: Front Hum Neurosci. 2025 Jul 25;19:1549435. doi: 10.3389/fnhum.2025.1549435 (PMC12331681; doi:10.3389/fnhum.2025.1549435)
Supplement: Supplementary file 2 [file Data_Sheet_2.zip]

Archive with 114 entries (113 files):
- Novel_Sound_Task_resources/
- __MACOSX/._Novel_Sound_Task_resources
- Novel_Sound_Task_resources/chief.wav
- __MACOSX/Novel_Sound_Task_resources/._chief.wav
- Novel_Sound_Task_resources/keel.wav
- __MACOSX/Novel_Sound_Task_resources/._keel.wav
- Novel_Sound_Task_resources/puff.wav
- __MACOSX/Novel_Sound_Task_resources/._puff.wav
- Novel_Sound_Task_resources/trainingRV.xlsx
- __MACOSX/Novel_Sound_Task_resources/._trainingRV.xlsx
- Novel_Sound_Task_resources/seen.wav
- __MACOSX/Novel_Sound_Task_resources/._seen.wav
- Novel_Sound_Task_resources/chef.wav
- __MACOSX/Novel_Sound_Task_resources/._chef.wav
- Novel_Sound_Task_resources/cob.wav
- __MACOSX/Novel_Sound_Task_resources/._cob.wav
- Novel_Sound_Task_resources/keen.wav
- __MACOSX/Novel_Sound_Task_resources/._keen.wav
- Novel_Sound_Task_resources/beef.wav
- __MACOSX/Novel_Sound_Task_resources/._beef.wav
- Novel_Sound_Task_resources/.DS_Store
- __MACOSX/Novel_Sound_Task_resources/._.DS_Store
- Novel_Sound_Task_resources/dean.wav
- __MACOSX/Novel_Sound_Task_resources/._dean.wav
- Novel_Sound_Task_resources/woof.wav
- __MACOSX/Novel_Sound_Task_resources/._woof.wav
- Novel_Sound_Task_resources/cop.wav
- __MACOSX/Novel_Sound_Task_resources/._cop.wav
- Novel_Sound_Task_resources/snob.wav
- __MACOSX/Novel_Sound_Task_resources/._snob.wav
- Novel_Sound_Task_resources/steal.wav
- __MACOSX/Novel_Sound_Task_resources/._steal.wav
- Novel_Sound_Task_resources/deal.wav
- __MACOSX/Novel_Sound_Task_resources/._deal.wav
- Novel_Sound_Task_resources/shop.wav
- __MACOSX/Novel_Sound_Task_resources/._shop.wav
- Novel_Sound_Task_resources/glob.wav
- __MACOSX/Novel_Sound_Task_resources/._glob.wav
- Novel_Sound_Task_resources/testPL.xlsx
- __MACOSX/Novel_Sound_Task_resources/._testPL.xlsx
- Novel_Sound_Task_resources/lean.wav
- __MACOSX/Novel_Sound_Task_resources/._lean.wav
- Novel_Sound_Task_resources/reef.wav
- __MACOSX/Novel_Sound_Task_resources/._reef.wav
- Novel_Sound_Task_resources/stop.wav
- __MACOSX/Novel_Sound_Task_resources/._stop.wav
- Novel_Sound_Task_resources/goof.wav
- __MACOSX/Novel_Sound_Task_resources/._goof.wav
- Novel_Sound_Task_resources/bob.wav
- __MACOSX/Novel_Sound_Task_resources/._bob.wav
- Novel_Sound_Task_resources/teal.wav
- __MACOSX/Novel_Sound_Task_resources/._teal.wav
- Novel_Sound_Task_resources/kneel.wav
- __MACOSX/Novel_Sound_Task_resources/._kneel.wav
- Novel_Sound_Task_resources/chop.wav
- __MACOSX/Novel_Sound_Task_resources/._chop.wav
- Novel_Sound_Task_resources/rough.wav
- __MACOSX/Novel_Sound_Task_resources/._rough.wav
- Novel_Sound_Task_resources/zeal.wav
- __MACOSX/Novel_Sound_Task_resources/._zeal.wav
- Novel_Sound_Task_resources/baseline.xlsx
- __MACOSX/Novel_Sound_Task_resources/._baseline.xlsx
- Novel_Sound_Task_resources/fob.wav
- __MACOSX/Novel_Sound_Task_resources/._fob.wav
- Novel_Sound_Task_resources/trainingNV.xlsx
- __MACOSX/Novel_Sound_Task_resources/._trainingNV.xlsx
- Novel_Sound_Task_resources/job.wav
- __MACOSX/Novel_Sound_Task_resources/._job.wav
- Novel_Sound_Task_resources/leaf.wav
- __MACOSX/Novel_Sound_Task_resources/._leaf.wav
- Novel_Sound_Task_resources/seal.wav
- __MACOSX/Novel_Sound_Task_resources/._seal.wav
- Novel_Sound_Task_resources/cough.wav
- __MACOSX/Novel_Sound_Task_resources/._cough.wav
- Novel_Sound_Task_resources/sob.wav
- __MACOSX/Novel_Sound_Task_resources/._sob.wav
- Novel_Sound_Task_resources/hop.wav
- __MACOSX/Novel_Sound_Task_resources/._hop.wav
- Novel_Sound_Task_resources/sop.wav
- __MACOSX/Novel_Sound_Task_resources/._sop.wav
- Novel_Sound_Task_resources/heel.wav
- __MACOSX/Novel_Sound_Task_resources/._heel.wav
- Novel_Sound_Task_resources/jeff.wav
- __MACOSX/Novel_Sound_Task_resources/._jeff.wav
- Novel_Sound_Task_resources/testNV.xlsx
- __MACOSX/Novel_Sound_Task_resources/._testNV.xlsx
- Novel_Sound_Task_resources/ref.wav
- __MACOSX/Novel_Sound_Task_resources/._ref.wav
- Novel_Sound_Task_resources/rob.wav
- __MACOSX/Novel_Sound_Task_resources/._rob.wav
- Novel_Sound_Task_resources/green.wav
- __MACOSX/Novel_Sound_Task_resources/._green.wav
- Novel_Sound_Task_resources/clean.wav
- __MACOSX/Novel_Sound_Task_resources/._clean.wav
- Novel_Sound_Task_resources/drop.wav
- __MACOSX/Novel_Sound_Task_resources/._drop.wav
- Novel_Sound_Task_resources/testRV.xlsx
- __MACOSX/Novel_Sound_Task_resources/._testRV.xlsx
- Novel_Sound_Task_resources/sheen.wav
- __MACOSX/Novel_Sound_Task_resources/._sheen.wav
- Novel_Sound_Task_resources/teen.wav
- __MACOSX/Novel_Sound_Task_resources/._teen.wav
- Novel_Sound_Task_resources/roof.wav
- __MACOSX/Novel_Sound_Task_resources/._roof.wav
- Novel_Sound_Task_resources/hoof.wav
- __MACOSX/Novel_Sound_Task_resources/._hoof.wav
- Novel_Sound_Task_resources/deaf.wav
- __MACOSX/Novel_Sound_Task_resources/._deaf.wav
- Novel_Sound_Task_resources/pop.wav
- __MACOSX/Novel_Sound_Task_resources/._pop.wav
- Novel_Sound_Task_resources/tough.wav
- __MACOSX/Novel_Sound_Task_resources/._tough.wav
- Novel_Sound_Task_resources/trainingPL.xlsx
- __MACOSX/Novel_Sound_Task_resources/._trainingPL.xlsx
