# Supplementary material for: An integrative approach to bilingual cognition: preliminary insights into phonetic learning and sensorimotor adaptation
Source: Front Hum Neurosci. 2025 Jul 25;19:1549435. doi: 10.3389/fnhum.2025.1549435 (PMC12331681; doi:10.3389/fnhum.2025.1549435)
Supplement: Supplementary file 2 [file Data_Sheet_2.zip › Novel_Sound_Task_resources/trainingRV.xlsx]

## Sheet: Sheet1
train_text	train_audio	word
I am reading the prompt “keel” presently.	resources/keel.wav	keel
I am reading the prompt “deal” presently.	resources/deal.wav	deal
I am reading the prompt “heel” presently.	resources/heel.wav	heel
I am reading the prompt “seal” presently.	resources/seal.wav	seal
I am reading the prompt “zeal” presently.	resources/zeal.wav	zeal
I am reading the prompt “teal” presently.	resources/teal.wav	teal
I am reading the prompt “kneel” presently.	resources/kneel.wav	kneel
I am reading the prompt “steal” presently.	resources/steal.wav	steal
I am reading the prompt “keen” presently.	resources/keen.wav	keen
I am reading the prompt “dean” presently.	resources/dean.wav	dean
I am reading the prompt “lean” presently.	resources/lean.wav	lean
I am reading the prompt “seen” presently.	resources/seen.wav	seen
I am reading the prompt “sheen” presently.	resources/sheen.wav	sheen
I am reading the prompt “teen” presently.	resources/teen.wav	teen
I am reading the prompt “green” presently.	resources/green.wav	green
I am reading the prompt “clean” presently.	resources/clean.wav	clean
