# Supplementary material for: An integrative approach to bilingual cognition: preliminary insights into phonetic learning and sensorimotor adaptation
Source: Front Hum Neurosci. 2025 Jul 25;19:1549435. doi: 10.3389/fnhum.2025.1549435 (PMC12331681; doi:10.3389/fnhum.2025.1549435)
Supplement: Supplementary file 2 [file Data_Sheet_2.zip › Novel_Sound_Task_resources/testPL.xlsx]

## Sheet: Sheet1
sound	base
PL	tough
PL	puff
PL	cough
PL	rough
PL	chief
PL	beef
PL	leaf
PL	reef
PL	Jeff
PL	deaf
PL	chef
PL	ref
PL	woof
PL	hoof
PL	goof
PL	roof
