# Supplementary material for: An integrative approach to bilingual cognition: preliminary insights into phonetic learning and sensorimotor adaptation
Source: Front Hum Neurosci. 2025 Jul 25;19:1549435. doi: 10.3389/fnhum.2025.1549435 (PMC12331681; doi:10.3389/fnhum.2025.1549435)
Supplement: Supplementary file 2 [file Data_Sheet_2.zip › Novel_Sound_Task_resources/baseline.xlsx]

## Sheet: Sheet1
sound	base
PL	tough
PL	puff
PL	cough
PL	rough
PL	chief
PL	beef
PL	leaf
PL	reef
PL	Jeff
PL	deaf
PL	chef
PL	ref
PL	woof
PL	hoof
PL	goof
PL	roof
RV	keel
RV	deal
RV	heel
RV	seal
RV	zeal
RV	teal
RV	kneel
RV	steal
RV	keen
RV	dean
RV	lean
RV	seen
RV	sheen
RV	teen
RV	green
RV	clean
NV	rob
NV	Bob
NV	fob
NV	cob
NV	sob
NV	job
NV	glob
NV	snob
NV	pop
NV	chop
NV	hop
NV	cop
NV	sop
NV	shop
NV	drop
NV	stop
