# Supplementary material for: An integrative approach to bilingual cognition: preliminary insights into phonetic learning and sensorimotor adaptation
Source: Front Hum Neurosci. 2025 Jul 25;19:1549435. doi: 10.3389/fnhum.2025.1549435 (PMC12331681; doi:10.3389/fnhum.2025.1549435)
Supplement: Supplementary file 2 [file Data_Sheet_2.zip › Novel_Sound_Task_resources/trainingNV.xlsx]

## Sheet: Sheet1
train_text	train_audio	word
I am reading the prompt “rob” presently.	resources/rob.wav	rob
I am reading the prompt “Bob” presently.	resources/bob.wav	bob
I am reading the prompt “fob” presently.	resources/fob.wav	fob
I am reading the prompt “cob” presently.	resources/cob.wav	cob
I am reading the prompt “sob” presently.	resources/sob.wav	sob
I am reading the prompt “job” presently.	resources/job.wav	job
I am reading the prompt “glob” presently.	resources/glob.wav	glob
I am reading the prompt “snob” presently.	resources/snob.wav	snob
I am reading the prompt “pop” presently.	resources/pop.wav	pop
I am reading the prompt “chop” presently.	resources/chop.wav	chop
I am reading the prompt “hop” presently.	resources/hop.wav	hop
I am reading the prompt “cop” presently.	resources/cop.wav	cop
I am reading the prompt “sop” presently.	resources/sop.wav	sop
I am reading the prompt “shop” presently.	resources/shop.wav	shop
I am reading the prompt “drop” presently.	resources/drop.wav	drop
I am reading the prompt “stop” presently.	resources/stop.wav	stop
