# Supplementary material for: An integrative approach to bilingual cognition: preliminary insights into phonetic learning and sensorimotor adaptation
Source: Front Hum Neurosci. 2025 Jul 25;19:1549435. doi: 10.3389/fnhum.2025.1549435 (PMC12331681; doi:10.3389/fnhum.2025.1549435)
Supplement: Supplementary file 2 [file Data_Sheet_2.zip › Novel_Sound_Task_resources/testNV.xlsx]

## Sheet: Sheet1
sound	base
NV	rob
NV	Bob
NV	fob
NV	cob
NV	sob
NV	job
NV	glob
NV	snob
NV	pop
NV	chop
NV	hop
NV	cop
NV	sop
NV	shop
NV	drop
NV	stop
