# Supplementary material for: An integrative approach to bilingual cognition: preliminary insights into phonetic learning and sensorimotor adaptation
Source: Front Hum Neurosci. 2025 Jul 25;19:1549435. doi: 10.3389/fnhum.2025.1549435 (PMC12331681; doi:10.3389/fnhum.2025.1549435)
Supplement: Supplementary file 2 [file Data_Sheet_2.zip › Novel_Sound_Task_resources/testRV.xlsx]

## Sheet: Sheet1
sound	base
RV	keel
RV	deal
RV	heel
RV	seal
RV	zeal
RV	teal
RV	kneel
RV	steal
RV	keen
RV	dean
RV	lean
RV	seen
RV	sheen
RV	teen
RV	green
RV	clean
