# Supplementary material for: An integrative approach to bilingual cognition: preliminary insights into phonetic learning and sensorimotor adaptation
Source: Front Hum Neurosci. 2025 Jul 25;19:1549435. doi: 10.3389/fnhum.2025.1549435 (PMC12331681; doi:10.3389/fnhum.2025.1549435)
Supplement: Supplementary file 2 [file Data_Sheet_2.zip › Novel_Sound_Task_resources/trainingPL.xlsx]

## Sheet: Sheet1
train_text	train_audio	word
I am reading the prompt “tough” presently.	resources/tough.wav	tough
I am reading the prompt “puff” presently.	resources/puff.wav	puff
I am reading the prompt “cough” presently.	resources/cough.wav	cough
I am reading the prompt “rough” presently.	resources/rough.wav	rough
I am reading the prompt “chief” presently.	resources/chief.wav	chief
I am reading the prompt “beef” presently.	resources/beef.wav	beef
I am reading the prompt “leaf” presently.	resources/leaf.wav	leaf
I am reading the prompt “reef” presently.	resources/reef.wav	reef
I am reading the prompt “Jeff” presently.	resources/Jeff.wav	Jeff
I am reading the prompt “deaf” presently.	resources/deaf.wav	deaf
I am reading the prompt “chef” presently.	resources/chef.wav	chef
I am reading the prompt “ref” presently.	resources/ref.wav	ref
I am reading the prompt “woof” presently.	resources/woof.wav	woof
I am reading the prompt “hoof” presently.	resources/hoof.wav	hoof
I am reading the prompt “goof” presently.	resources/goof.wav	goof
I am reading the prompt “roof” presently.	resources/roof.wav	roof
